# Supplementary material for: Lipids, lipid-modifying drug target genes and migraine: a Mendelian randomization study
Source: J Headache Pain. 2023 Aug 18;24(1):112. doi: 10.1186/s10194-023-01633-x (PMC10439594; doi:10.1186/s10194-023-01633-x)
Supplement: Supplementary file 19 — Additional file 19: Supplementary tables. [file 10194_2023_1633_MOESM19_ESM.xlsx]

## Sheet: Table S1
Table S1. STROBE-MR checklist of recommended items to address in reports of Mendelian randomisation studies
Item No.	Section	Checklist item	Section (paragraph number)
1	TITLE and ABSTRACT	Indicate Mendelian randomisation as the study’s design in the title and/or the abstract if that is a main purpose of the study	Title page
	INTRODUCTION
2	Background	Explain the scientific background and rationale for the reported study. What is the exposure? Is a potential causal relationship between exposure and outcome plausible? Justify why MR is a helpful method to address the study question	Introduction
3	Objectives	State specific objectives clearly, including pre-specified causal hypotheses (if any). State that MR is a method that, under specific assumptions, intends to estimate causal effects	Introduction
	METHODS
4	Study design and data sources	Present key elements of the study design early in the article. Consider including a table listing sources of data for all phases of the study. For each data source contributing to the analysis, describe the following:	Methods
	a)	Setting: Describe the study design and the underlying population, if possible. Describe the setting, locations, and relevant dates, including periods of recruitment, exposure, follow-up, and data collection, when available.	Methods
	b)	Participants: Give the eligibility criteria, and the sources and methods of selection of participants. Report the sample size, and whether any power or sample size calculations were carried out prior to the main analysis	Methods
	c)	Describe measurement, quality control and selection of genetic variants	Methods
	d)	For each exposure, outcome, and other relevant variables, describe methods of assessment and diagnostic criteria for diseases	Methods
	e)	Provide details of ethics committee approval and participant informed consent, if relevant	Methods
5	Assumptions	Explicitly state the three core IV assumptions for the main analysis (relevance, independence and exclusion restriction) as well assumptions for any additional or sensitivity analysis	Methods
6	Statistical methods: main analysis	Describe statistical methods and statistics used
	a)	Describe how quantitative variables were handled in the analyses (i.e., scale, units, model)	Methods
	b)	Describe how genetic variants were handled in the analyses and, if applicable, how their weights were selected	Methods
	c)	Describe the MR estimator (e.g. two-stage least squares, Wald ratio) and related statistics. Detail the included covariates and, in case of two-sample MR, whether the same covariate set was used for adjustment in the two samples	Methods
	d)	Explain how missing data were addressed	N/A
	e)	If applicable, indicate how multiple testing was addressed	Methods
7	Assessment of assumptions	Describe any methods or prior knowledge used to assess the assumptions or justify their validity	Methods
8	Sensitivity analyses and additional analyses	Describe any sensitivity analyses or additional analyses performed (e.g. comparison of effect estimates from different approaches, independent replication, bias analytic techniques, validation of instruments, simulations)	Methods
9	Software and pre-registration
	a)	Name statistical software and package(s), including version and settings used	Methods
	b)	State whether the study protocol and details were pre-registered (as well as when and where)	N/A
	RESULTS
10	Descriptive data
	a)	Report the numbers of individuals at each stage of included studies and reasons for exclusion. Consider use of a flow-diagram	Methods
	b)	Report summary statistics for phenotypic exposure(s), outcome(s) and other relevant variables (e.g. means, SDs, proportions)	Table S2
	c)	If the data sources include meta-analyses of previous studies, provide the assessments of heterogeneity across these studies	N/A
	d)	For two-sample Mendelian randomisation:	N/A
		i. Provide justification of the similarity of the genetic variant-exposure associations between the exposure and outcome samples
		ii. Provide information on the number of individuals who were in both samples for the exposure and for the outcome
11	Main results
	a)	Report the associations between genetic variant and exposure, and between genetic variant and outcome, preferably on an interpretable scale	Results
	b)	Report MR estimates of the relationship between exposure and outcome, and the measures of uncertainty from the MR analysis, on an interpretable scale, such as odds ratio or relative risk per SD difference	Results
	c)	If relevant, consider translating estimates of relative risk into absolute risk for a meaningful time period	N/A
	d)	Consider plots to visualize results (e.g. forest plot, scatterplot of associations between genetic variants and outcome versus between genetic variants and exposure)	Figures 2-5
12	Assessment of assumptions
	a)	Report the assessment of the validity of the assumptions	Results
	b)	Report any additional statistics (e.g., assessments of heterogeneity across genetic variants, such as I2, Q statistic or E-value)	Table S14 and S15
13	Sensitivity analyses and additional analyses
	a)	Report any sensitivity analyses to assess the robustness of the main results to violations of the assumptions	Colocalisation analysis
	b)	Report results from other sensitivity analyses or additional analyses
	c)	Report any assessment of direction of causal relationship (e.g., bidirectional MR)	N/A
	d)	When relevant, report and compare with estimates from non-MR analyses	N/A
	e)	Consider additional plots to visualize results (e.g., leave-one-out analyses)	Figure S3 and S4
	DISCUSSION
14	Key results	Summarize key results with reference to study objectives	Discussion
15	Limitations	Discuss limitations of the study, taking into account the validity of the IV assumptions, other sources of potential bias, and imprecision. Discuss both direction and magnitude of any potential bias and any efforts to address them	Discussion
16	Interpretation
	a)	Meaning: Give a cautious overall interpretation of results in the context of their limitations and in comparison with other studies	Discussion
	b)	Mechanism: Discuss underlying biological mechanisms that could drive a potential causal relationship between the investigated exposure and the outcome, and whether the gene-environment equivalence assumption is reasonable. Use causal language carefully, clarifying that IV estimates may provide causal effects only under certain assumptions	Discussion
	c)	Clinical relevance: Discuss whether the results have clinical or public policy relevance, and to what extent they inform effect sizes of possible interventions	Discussion
17	Generalizability	Discuss the generalizability of the study results (a) to other populations, (b) across other exposure periods/timings, and (c) across other levels of exposure	Discussion
	OTHER INFORMATION
18	Funding	Describe sources of funding and the role of funders in the present study and, if applicable, sources of funding for the databases and original study or studies on which the present study is based	Funding section
19	Data and data sharing	Provide the data used to perform all analyses or report where and how the data can be accessed, and reference these sources in the article. Provide the statistical code needed to reproduce the results in the article,or report whether the code is publicly accessible and if so, where	Data share statement & Table S2
20	Conflicts of Interest	All authors should declare all potential conflicts of interest	Competing interests section

## Sheet: Table S2
Table S2. Phenotype descriptions and distributions
Phenotypes	Study / Consortium	Sample Size	N Cases	N Controls	Population	GWAS ID (MRC-IEU)	Unit	Data availability
Lipids
Low Density Lipoprotein Cholesterol	Global Lipids Genetics Consortium (GLGC)	173082			96% European ancestry	ieu-a-300	mg/dl	https://gwas.mrcieu.ac.uk/
Triglycerides		177861			96% European ancestry	ieu-a-302	mg/dl	https://gwas.mrcieu.ac.uk/
Total Cholesterol		187,365			96% European ancestry	ieu-a-301	mg/dl	https://gwas.mrcieu.ac.uk/
Apolipoprotein A1	UK Biobank	115078			European	met-d-ApoA1	mmol/L	https://gwas.mrcieu.ac.uk/
Apolipoprotein B		115078			European	met-d-ApoB	mmol/L	https://gwas.mrcieu.ac.uk/
Migraine
Choquet dataset	Genetic Epidemiology Research in Adult Health and Aging (GERA) cohort and UK Biobank	554569	28852	525717	European			GWAS Catalog (ebi.ac.uk)
Finngen dataset	Finngen	184654	8547	176107	European	finn-b-G6_MIGRAINE	-	https://gwas.mrcieu.ac.uk/
Adjustment factors
smoking initiation	GWAS and Sequencing Consortium of Alcohol and Nicotine use (GSCAN)	607291	311629	321173	European	ieu-b-4877		https://gwas.mrcieu.ac.uk/
Alcoholic drinks per week	GWAS and Sequencing Consortium of Alcohol and Nicotine use (GSCAN)	335394			European	ieu-b-73	NA	https://gwas.mrcieu.ac.uk/
BMI	Genetic Investigation of ANthropometric Traits (GIANT)	681275			European	ieu-b-40	kg/m2	https://gwas.mrcieu.ac.uk/
diastolic blood pressure	International Consortium of Blood Pressure	757601			European	ieu-b-39	mmHg	https://gwas.mrcieu.ac.uk/
systolic blood pressure	International Consortium of Blood Pressure	757601			European	ieu-b-38	mmHg	https://gwas.mrcieu.ac.uk/
Major depression	Major Depressive Disorder Working Group of the Psychiatric Genomics Consortium;	500199	170756	329443	European	ieu-b-102		https://gwas.mrcieu.ac.uk/
Positive control
Coronary artery disease	CARDIoGRAMplusC4D + UKBiobank	184305	60801	123504	European	ieu-a-7		https://gwas.mrcieu.ac.uk/
eQTL
GTExV8	Gtex Consotrium	948			White (84.6%) African American ancestry. (12.9%) Asian ancestry. (1.3%)		SD	https://console.cloud.google.com/storage/browser/gtex-resources
eQTLgen	eQTLGen Consortium	31,684			Europena		SD	https://eqtlgen.org/

## Sheet: Table S3
Table S3: Lipid-lowering drug classes, substances, and target genes.
Primary lipid modulation	Gene	Chromosome	Base pair(GRCh37)	Drug target	Mechanism of action	SNP	Examples of drugs
LDLC(decreasing)	HMGCR	5	74632993-74657941	HMG-CoA reductase	HMGCR inhibition	5	Statins
	PCSK9	1	55505221-55530525	Proprotein convertase subtilisin/kexin type 9	PCSK9 inhibition	11	Evolocumab, alirocumab
	ABCG5/ABCG8	2	44039611-44065978, 44066110-44110127	ATP Binding Cassette Subfamily G Member 5/ATP Binding Cassette Subfamily G Member 8	ABCG5/ABCG8 enhancement	7	Colesevelam ,Colestipol ,Cholestyramine
	APOB	2	21224301-21266945	Apolipoprotein B-100	APOB inhibition	15	Mipomersen
	LDLR	19	11200139 -11244496	LDL receptor	LDLR inhibition	12	-
	NPC1L1	7	44552134-44580929	Niemann-Pick C1-Like 1 protein	NPC1L1 inhibition	2	Ezetimibe
TG(decreasing)	PPARA	22	46546429-46639652	Peroxisome Proliferator Activated Receptor Alpha	PPARA enhancement	0	Fibrates
	LPL	8	19796764-19824770	Lipoprotein lipase	LPL activation	15	Ibrolipim(investigational)
	ANGPTL3	1	63063191-63071984	Angiopoietin Like 3	ANGPTL3 inhibition	3	Evinacumab(investigational)
	APOC3	8	19796764-19824770	Apolipoprotein C3	APOC3 inhibition	12	Volanesorsen(investigational)
HDLC(increasing)	CETP	16	56995862-57017757	Cholesteryl ester transfer protein	CETP inhibition	34	Torcetrapib, dalcetrapib, evacetrapib,anacetrapib(investigational)
Abbreviations: SNP, single-nucleotide polymorphisms；LDL-C, low density lipoprotein cholesterol); HDL-C ,high density lipoprotein cholesterol; TG ,triglyceride; CETP, cholesteryl ester transfer protein ; HMGCR, HMG-CoA reductase; NPC1L1, Niemann-Pick C1-like protein 1; PCSK9, proprotein convertase subtilisin/kexin type 9; APOB, Apolipoprotein B-100; ABCG5, ATP Binding Cassette Subfamily G Member 5…

## Sheet: Table S4
Table S4. Genetic variants that were used as instruments for low-density lipoprotein cholesterol
SNP	Chr	Pos	Effect allele	Effect allel frequency	Beta	SE	P value	F
rs10195252	2	165513091	C	0.4182	-0.0238	0.0039	3.81197e-08	37.2413
rs10490626	2	118835841	A	0.07916	-0.0508	0.0069	1.69707e-12	54.2037
rs10832962	11	18656271	T	0.719	0.032	0.004	6.61912e-14	64
rs10893499	11	126241979	A	0.1438	0.0521	0.0053	3.861e-21	96.6326
rs10903129	1	25768937	G	0.5369	0.0328	0.0037	3.0297e-17	78.5858
rs10947332	6	32677440	A	0.1319	0.0504	0.0056	6.96947e-18	81
rs112201728	6	160551486	T	0.05805	0.0675	0.0104	8.51393e-10	42.1251
rs11563251	2	234679384	T	0.1253	0.0345	0.0062	4.49904e-08	30.9638
rs11591147	1	55505647	T	0.01715	-0.497	0.018	8.57038e-143	762.373
rs1169288	12	121416650	C	0.3338	0.0375	0.004	6.44763e-21	87.8906
rs12066643	1	56240278	T	0.1187	-0.0389	0.0064	1.06299e-08	36.9436
rs1250229	2	216304384	C	0.7889	0.0243	0.0042	3.12997e-08	33.4745
rs12721109	19	45447221	A	0.01715	-0.4462	0.0183	2.99226e-122	594.507
rs12748152	1	27138393	T	0.07124	0.0499	0.0066	3.20922e-12	57.1628
rs12916	5	74656539	C	0.4314	0.0733	0.0038	7.79112e-78	372.084
rs13206249	6	16175022	A	0.2164	-0.0378	0.0062	4.53398e-08	37.1707
rs13277801	8	59353534	T	0.653	-0.0338	0.0038	3.99393e-17	79.1163
rs1367117	2	21263900	A	0.2876	0.1186	0.004	9.48418e-183	879.122
rs1408272	6	25842951	G	0.05277	-0.052	0.0083	3.67502e-09	39.251
rs1564348	6	160578860	C	0.1451	0.0481	0.005	2.76185e-21	92.5444
rs16831243	2	135762344	T	0.1807	0.0378	0.0055	9.06358e-12	47.2344
rs16891156	6	160608804	C	0.01847	0.0965	0.0171	8.23304e-09	31.8466
rs17404153	3	132163200	T	0.1438	-0.0336	0.0054	1.83202e-09	38.716
rs174583	11	61609750	T	0.3747	-0.0522	0.0038	7.00326e-41	188.701
rs1800961	20	43042364	T	0.0343	-0.0685	0.0106	6.03407e-10	41.7609
rs1801689	17	64210580	C	0.03694	0.1028	0.0139	9.80844e-12	54.6961
rs1883025	9	107664301	T	0.2427	-0.0296	0.0044	6.14045e-11	45.2562
rs2000999	16	72108093	A	0.1847	0.065	0.0046	4.21891e-41	199.669
rs2030746	2	121309488	T	0.3984	0.0214	0.0038	8.60498e-09	31.7147
rs2073547	7	44582331	G	0.1939	0.0485	0.0049	1.92309e-21	97.9696
rs2228603	19	19329924	T	0.07124	-0.104	0.0072	4.43302e-44	208.642
rs2315065	6	161108144	A	0.08707	0.1102	0.0158	5.22998e-12	48.6462
rs2328223	20	17845921	C	0.2493	0.0299	0.005	5.63197e-09	35.7604
rs2390536	7	21485397	A	0.3681	0.0223	0.0038	2.037e-08	34.4384
rs2419604	10	113944271	G	0.6821	-0.0302	0.004	7.49031e-14	57.0025
rs247616	16	56990716	T	0.2929	-0.0547	0.0041	2.56626e-37	177.995
rs2495495	1	55496556	C	0.8654	-0.0342	0.0059	3.51998e-08	33.6007
rs2587534	1	234849339	A	0.5277	0.0391	0.0037	8.05564e-25	111.673
rs2642438	1	220970028	G	0.7454	0.0352	0.0042	7.31813e-16	70.2404
rs267733	1	150958836	G	0.1372	-0.0331	0.0053	5.28506e-09	39.0036
rs2710642	2	63149557	A	0.6187	0.0239	0.0038	6.08906e-09	39.5575
rs2737252	8	116663898	A	0.2559	-0.0314	0.0041	7.03882e-14	58.6532
rs2738459	19	11238473	C	0.4446	-0.0532	0.0058	2.261e-19	84.1332
rs2886232	17	67150176	C	0.8799	-0.0451	0.0064	3.87614e-11	49.6584
rs2954029	8	126490972	T	0.4683	-0.0564	0.0036	2.09508e-50	245.444
rs2965157	19	45176340	C	0.02111	-0.1886	0.0112	7.29122e-62	283.562
rs314253	17	7091650	C	0.3351	-0.0242	0.0038	3.43598e-10	40.5568
rs3184504	12	111884608	C	0.5343	0.0268	0.0038	4.20339e-12	49.7396
rs364585	20	12962718	G	0.6332	0.0249	0.0038	4.27799e-10	42.937
rs3757354	6	16127407	T	0.2098	-0.0382	0.0044	2.08689e-17	75.374
rs3780181	9	2640759	G	0.05277	-0.0445	0.0074	1.76401e-09	36.1623
rs4253776	22	46629479	G	0.124	0.0311	0.0059	3.35297e-08	27.7854
rs4530754	5	122855416	A	0.5818	0.0275	0.0036	3.57602e-12	58.3526
rs4722551	7	25991826	C	0.1702	0.0391	0.0049	3.94912e-14	63.6739
rs4942486	13	32953388	C	0.5383	-0.0243	0.0037	2.261e-11	43.1329
rs4970712	1	92993547	C	0.8061	0.0339	0.0044	2.4581e-13	59.36
rs4970834	1	109814880	T	0.1873	-0.1503	0.0047	1e-200	1022.64
rs5763662	22	30378703	T	0.02507	0.0767	0.0121	1.191e-08	40.1809
rs579459	9	136154168	C	0.215	0.0665	0.0045	2.4188e-44	218.383
rs6016373	20	39154095	G	0.3734	-0.0349	0.0037	7.94694e-19	88.9708
rs6065311	20	39724338	C	0.4604	0.0417	0.0036	1.65615e-30	134.174
rs6504872	17	45438952	T	0.4723	0.0274	0.0037	3.47937e-13	54.84
rs6511720	19	11202306	T	0.09763	-0.2209	0.0061	1e-200	1311.39
rs6544713	2	44073881	C	0.7058	-0.0806	0.0041	4.84284e-83	386.458
rs6693893	1	109797763	C	0.03562	-0.0767	0.0132	2.87601e-08	33.7631
rs6709904	2	44080324	G	0.1135	-0.055	0.0085	4.57699e-10	41.8685
rs676388	19	49211969	C	0.4631	0.0265	0.0039	1.31009e-11	46.1703
rs6818397	4	3434885	G	0.5871	-0.0224	0.004	1.67699e-08	31.36
rs6882076	5	156390297	C	0.6662	0.0456	0.0038	3.30979e-31	144
rs6909746	6	116352750	T	0.3918	-0.0263	0.0037	7.85959e-11	50.5252
rs7254892	19	45389596	A	0.03166	-0.4853	0.0119	1e-200	1663.13
rs72902576	2	21275480	G	0.03694	-0.0933	0.0133	9.57635e-12	49.2108
rs7551981	1	55719166	T	0.595	0.0472	0.0038	1.36207e-33	154.283
rs75687619	19	45399344	T	0.02375	0.1735	0.0161	8.05193e-24	116.131
rs7640978	3	32533010	T	0.1055	-0.0392	0.0069	9.83694e-09	32.2756
rs7832643	8	145022657	T	0.405	0.0339	0.0038	2.67116e-17	79.5852
rs8017377	14	24883887	A	0.4591	0.0303	0.0038	2.51594e-15	63.5796
rs964184	11	116648917	C		-0.0855	0.0078	2.00817e-26	120.155
rs9875338	3	12296469	A	0.3879	-0.027	0.0037	2.21004e-11	53.2505
rs9987289	8	9183358	G	0.9248	0.0714	0.0066	8.52904e-24	117.033
Abbreviations: SNP, single-nucleotide polymorphisms；Chr, chromosome; Pos, position

## Sheet: Table S..
Table S5. Genetic variants that were used as instruments for triglyceride
SNP	Chr	Pos	Effect Allele	Effect allele frequency	Beta	SE	P value	F
rs10401969	19	19407718	C	0.07124	-0.121	0.0065	9.70287e-70	346.533
rs10440120	3	12486964	A	0.1675	-0.0306	0.0044	5.34318e-11	48.3657
rs10501321	11	47294626	C	0.314	-0.0216	0.0035	1.41198e-08	38.0865
rs10761762	10	65184717	C	0.467	-0.027	0.0033	1.06096e-17	66.9421
rs11057408	12	124464836	T	0.3628	-0.0258	0.0035	2.0488e-12	54.338
rs11613352	12	57792580	T	0.1913	-0.028	0.0039	9.39723e-14	51.545
rs11974409	7	72989390	G	0.1939	-0.0899	0.0042	1.35988e-100	458.164
rs12280753	11	116613660	T	0.06728	0.1931	0.0064	1.21899e-179	910.342
rs1260326	2	27730940	C	0.5871	-0.1148	0.0034	1e-200	1140.06
rs12676857	8	18266572	C	0.1544	0.0332	0.0046	7.29122e-12	52.0907
rs12678919	8	19844222	G	0.1214	-0.1702	0.0056	1.8197e-199	923.726
rs12748152	1	27138393	T	0.07124	0.0372	0.0059	1.09999e-09	39.7541
rs1321257	1	230305312	A	0.5937	-0.0402	0.0034	5.98549e-31	139.796
rs13389219	2	165528876	T	0.409	-0.0271	0.0034	2.59777e-15	63.5303
rs16948098	15	44219607	A	0.0409	0.08	0.0089	4.83838e-17	80.7979
rs174535	11	61551356	C	0.3628	0.047	0.0034	1.73301e-41	191.09
rs17513135	1	40035686	T	0.2322	0.022	0.0039	1.63301e-08	31.8212
rs1832007	10	5254847	G	0.1319	-0.0327	0.0047	1.71791e-12	48.4061
rs2043085	15	58680954	C	0.6319	-0.0327	0.0034	7.80908e-20	92.4991
rs2068888	10	94839642	A	0.4908	-0.0241	0.0034	1.6819e-11	50.2431
rs2239520	6	31088922	A	0.3734	-0.0236	0.0037	4.144e-10	40.6837
rs2247056	6	31265490	C	0.7823	0.0378	0.0039	3.861e-21	93.9408
rs2250802	10	113921354	A	0.6807	0.023	0.0037	1.21001e-10	38.6413
rs247616	16	56990716	T	0.2929	-0.0393	0.0037	1.12305e-25	112.819
rs2665357	6	160848167	C	0.5092	0.0212	0.0033	8.32703e-10	41.2709
rs287621	7	130435181	C	0.7296	-0.0222	0.0037	7.67096e-09	36
rs2954022	8	126482621	A	0.4697	-0.078	0.0033	2.22844e-113	558.678
rs2954022	8	126482621	A	0.4697	-0.078	0.0033	2.22844e-113	558.678
rs2972146	2	227100698	T	0.6227	0.0281	0.0034	2.97372e-15	68.3054
rs3198697	16	15129940	T	0.3826	-0.0198	0.0034	2.20699e-08	33.9135
rs3760627	19	45457180	C	0.4683	0.0189	0.0034	5.29298e-09	30.9005
rs3761445	22	38595411	A	0.6148	0.0232	0.0034	8.06121e-12	46.5606
rs38855	7	116358044	G	0.4736	-0.0187	0.0033	2.10902e-08	32.1111
rs439401	19	45414451	C	0.6201	0.0659	0.0038	1.42298e-66	300.749
rs442177	4	88030261	T	0.5528	0.0309	0.0033	1.31613e-18	87.6777
rs4587594	1	63133930	A	0.31	-0.0694	0.0035	3.50268e-82	393.172
rs4719841	7	25997536	G	0.3826	0.0232	0.0034	8.86339e-11	46.5606
rs4738684	8	59406334	G	0.6478	-0.0205	0.0035	8.81901e-09	34.3061
rs4810479	20	44545048	T	0.7124	-0.0474	0.0038	2.06681e-34	155.593
rs588136	15	58730498	T	0.7942	-0.0495	0.0041	3.36512e-30	145.761
rs6029143	20	39118662	T	0.05805	-0.0388	0.0071	4.93299e-08	29.8639
rs634869	6	139831757	C	0.562	-0.0272	0.0033	1.77582e-14	67.9376
rs645040	3	135926622	T	0.7691	0.0293	0.004	1.83021e-12	53.6556
rs676210	2	21231524	A	0.2309	-0.0733	0.0039	3.28398e-71	353.247
rs6831256	4	3473139	G	0.409	0.0258	0.0035	1.60214e-12	54.338
rs6882076	5	156390297	C	0.6662	0.0286	0.0035	1.51286e-15	66.7722
rs6995541	8	10671260	G	0.3219	0.0265	0.0037	1.34307e-12	51.2966
rs719726	6	127414801	T	0.529	0.0199	0.0035	2.48599e-08	32.3273
rs7248104	19	7224431	A	0.4169	-0.0222	0.0034	5.04499e-10	42.6332
rs731839	19	33899065	A	0.6583	-0.0224	0.0036	2.651e-09	38.716
rs7350481	11	116586283	C	0.90237	-0.2254	0.0066	1e-200	1166.33
rs749671	16	31088347	A	0.3945	-0.0211	0.0034	6.10604e-10	38.513
rs8077889	17	41878166	C	0.2441	0.0252	0.0042	9.87893e-09	36
rs948690	11	116529468	C	0.3047	-0.0306	0.0052	6.56599e-09	34.6287
rs9686661	5	55861786	T	0.1768	0.0379	0.0044	2.54097e-16	74.1947
rs998584	6	43757896	A	0.5145	0.0293	0.0037	3.42373e-15	62.7093
Abbreviations: SNP, single-nucleotide polymorphisms；Chr, chromosome; Pos, position

## Sheet: Table S6
Table S5. Genetic variants that were used as instruments for high density lipoprotein cholesterol
SNP	Chr	Pos	Effect Allele	Effect Allele Frequency	Beta	SE	P value	F
rs10019888	4	26062990	G	0.1636	-0.027	0.0046	4.90095e-08	34.4518
rs10087900	8	144303418	A	0.4393	-0.0231	0.0036	2.174e-09	41.1736
rs102275	11	61557803	C	0.372	-0.0391	0.0035	6.40472e-28	124.801
rs103294	19	54797848	T	0.186	0.0523	0.0044	3.99485e-30	141.286
rs10468017	15	58678512	T	0.2757	0.1179	0.0038	1.2106e-188	962.632
rs1047891	2	211540507	A	0.3021	-0.0269	0.0039	8.72991e-10	47.5746
rs10761771	10	65230164	C	0.467	0.0198	0.0034	4.12003e-09	33.9135
rs10808546	8	126495818	T	0.4459	0.0409	0.0034	4.10582e-30	144.707
rs11045163	12	20463526	G	0.4063	0.0217	0.0035	3.19602e-09	38.44
rs11065987	12	112072424	G	0.4222	-0.0222	0.0035	1.22501e-09	40.2318
rs11765979	7	130445877	C	0.4578	0.0412	0.0048	3.111e-17	73.6736
rs11789603	9	107647019	T	0.08971	0.06	0.006	3.69488e-21	100
rs12133576	1	93816400	G	0.6451	-0.0243	0.0035	6.15035e-11	48.2033
rs12145743	1	156700651	G	0.3311	0.0203	0.0036	1.80302e-08	31.7971
rs12412743	10	114045333	T	0.153	-0.0291	0.0045	1.30701e-09	41.8178
rs12740374	1	109817590	T	0.2124	0.0343	0.0041	1.68694e-15	69.9875
rs12748152	1	27138393	T	0.07124	-0.0506	0.0062	9.73644e-16	66.6067
rs12801636	11	65391317	A	0.2243	0.0235	0.0042	3.14702e-08	31.3067
rs13076253	3	131751775	C	0.1478	-0.0283	0.0048	4.96101e-09	34.7609
rs13099479	3	52677478	A	0.08971	0.036	0.0062	1.81899e-08	33.7149
rs13107325	4	103188709	T	0.07784	-0.0708	0.0078	1.06488e-15	82.3905
rs13702	8	19824492	C	0.3127	0.1058	0.0038	1.27938e-160	775.183
rs1515110	2	227122216	T	0.6187	-0.0323	0.0035	8.03711e-18	85.1665
rs1689797	1	182150978	A	0.3021	-0.0358	0.0036	2.85167e-21	98.892
rs16942887	16	67928042	A	0.1332	0.0831	0.0051	8.28133e-54	265.498
rs16965220	16	57065121	A	0.2982	0.0219	0.0037	7.90897e-09	35.0336
rs17145738	7	72982874	T	0.1174	0.0408	0.0053	4.95222e-13	59.2609
rs17173637	7	150529449	C	0.09763	-0.0363	0.0057	1.89898e-08	40.5568
rs181360	22	21928916	G	0.1992	-0.0376	0.0042	9.23847e-18	80.1451
rs1866956	8	19748921	T	0.6755	0.0217	0.0037	7.96398e-10	34.3966
rs1877031	17	37814080	A	0.6755	0.0336	0.0036	1.20393e-19	87.1111
rs1883025	9	107664301	T	0.2427	-0.0698	0.0041	1.49589e-65	289.83
rs1936800	6	127436064	T	0.4723	-0.02	0.0034	3.05499e-10	34.6021
rs1980493	6	32363215	C	0.1227	-0.0318	0.0048	3.764e-10	43.8906
rs2013208	3	50129399	T	0.5053	0.0254	0.0036	8.91661e-12	49.7809
rs205262	6	34563164	G	0.2665	-0.0283	0.0039	3.87793e-13	52.6555
rs2066714	9	107586753	C	0.1201	0.0453	0.0071	7.25805e-10	40.708
rs2075650	19	45395619	G	0.1266	-0.0554	0.0051	9.71628e-26	117.999
rs2241210	12	109950144	G	0.5528	0.0332	0.0035	2.48886e-20	89.9788
rs2241770	16	56866196	C	0.1029	-0.0989	0.0057	6.78422e-60	301.053
rs2250802	10	113921354	A	0.6807	-0.034	0.0038	2.02209e-17	80.0554
rs2278236	19	8431581	A	0.5435	0.0331	0.0035	3.18493e-18	89.4376
rs2288912	19	45449199	G	0.4987	0.0297	0.0036	7.14825e-15	68.0625
rs2290547	3	47061183	A	0.2111	-0.0297	0.0046	3.69003e-09	41.6867
rs2293889	8	116599199	G	0.5871	0.0312	0.0035	4.27071e-17	79.4645
rs2293889	8	116599199	G	0.5871	0.0312	0.0035	4.27071e-17	79.4645
rs2454722	12	123171218	G	0.1451	0.0351	0.0044	3.30826e-14	63.6369
rs2602836	4	100014805	G	0.5726	-0.0192	0.0034	4.96398e-08	31.8893
rs2606736	3	11400249	T	0.6055	-0.0246	0.0043	4.79899e-08	32.729
rs2642438	1	220970028	G	0.7454	0.0303	0.0039	7.78037e-14	60.3609
rs2925979	16	81534790	C	0.7045	0.0351	0.0037	1.32099e-19	89.9934
rs3741414	12	57844049	T	0.1913	0.0296	0.004	6.09537e-14	54.76
rs3822072	4	89741269	A	0.4881	-0.0251	0.0034	4.05789e-12	54.4991
rs3847502	11	47333685	A	0.314	0.048	0.0036	3.30598e-38	177.778
rs3861397	6	139828916	G	0.3417	-0.024	0.0036	8.4004e-11	44.4444
rs4142995	7	17919258	T	0.3839	-0.0263	0.0037	9.36483e-12	50.5252
rs4148005	17	66882466	G	0.2995	-0.0283	0.0036	5.74249e-14	61.7971
rs4240624	8	9184231	A	0.9248	0.0818	0.0058	1.32312e-45	198.907
rs424346	15	59010962	T	0.04881	0.0679	0.0113	4.84005e-08	36.1063
rs4379922	12	125351116	C	0.3496	0.0247	0.0036	9.55873e-12	47.0748
rs4465830	20	44585420	G	0.2018	-0.0597	0.0044	5.17488e-40	184.096
rs4650994	1	178515312	A	0.4828	-0.021	0.0034	6.69607e-09	38.1488
rs4660293	1	40028180	G	0.2361	-0.0353	0.004	2.86286e-18	77.8806
rs4846914	1	230295691	A	0.5844	0.0479	0.0034	3.51318e-41	198.478
rs4917014	7	50305863	G	0.3404	0.0222	0.0036	1.02601e-08	38.0278
rs492571	15	44211273	C	0.04222	-0.0663	0.009	1.26503e-12	54.2678
rs4939883	18	47167214	C	0.8193	0.0799	0.0045	1.79597e-66	315.26
rs4969178	17	76388202	G	0.6266	0.0263	0.0035	1.53215e-12	56.4645
rs4983559	14	105277209	A	0.6227	-0.0197	0.0036	9.56511e-09	29.9452
rs499974	11	75455021	A	0.1755	-0.0263	0.0044	1.12001e-08	35.7278
rs6031587	20	43038249	T	0.0686	-0.0488	0.0074	1.91902e-09	43.4887
rs633695	15	58725839	G	0.285	0.0885	0.0054	7.81988e-58	268.596
rs6450176	5	53298025	A	0.2784	-0.0254	0.0039	6.87496e-10	42.4168
rs6567160	18	57829135	C	0.2309	-0.0257	0.0041	2.91803e-09	39.2915
rs676210	2	21231524	A	0.2309	0.066	0.004	2.34477e-54	272.25
rs6805251	3	119560606	C	0.6187	-0.02	0.0035	1.33199e-08	32.6531
rs686030	9	15304782	A	0.8588	0.055	0.0049	4.2924e-27	125.989
rs687339	3	135932359	T	0.7665	-0.0316	0.0042	7.10722e-13	56.6077
rs702485	7	6449272	G	0.4499	0.0243	0.0034	6.4506e-12	51.0804
rs7112577	11	117044603	G		0.0826	0.0129	2.34002e-10	40.9997
rs7306660	12	125327384	A	0.3694	-0.0345	0.0036	3.34118e-19	91.8403
rs731839	19	33899065	A	0.6583	0.022	0.0037	3.44096e-09	35.3543
rs737337	19	11347493	C	0.0686	-0.0565	0.0061	4.56352e-17	85.7901
rs7607980	2	165551201	C	0.1491	0.0447	0.0052	1.80717e-15	73.8939
rs838876	12	125259888	G	0.6741	-0.0493	0.0039	7.32487e-33	159.796
rs9457931	6	160929904	G	0.0686	-0.0552	0.0073	7.29625e-13	57.1785
rs964184	11	116648917	C		0.1065	0.0071	6.08555e-48	225
rs970548	10	46013277	C	0.277	0.0258	0.0039	1.706e-10	43.7633
rs998584	6	43757896	A	0.5145	-0.026	0.0038	2.26882e-11	46.8144
rs9989419	16	56985139	G	0.595	0.1473	0.0036	1e-200	1674.17
Abbreviations: SNP, single-nucleotide polymorphisms；Chr, chromosome; Pos, position

## Sheet: Table S7
Table S7. Genetic variants that were used as instruments for apolipoprotein A1
SNP	Chr	Pos	Effect Allele	Effect Allele Frequency	Beta	SE	P value	F
rs10184004	2	165508389	T	0.4061	0.0214133	0.00384852	5.60003e-09	30.9585
rs1047891	2	211540507	A	0.314995	-0.0245086	0.00407088	4.49997e-09	36.246
rs1065853	19	45413233	T	0.080584	0.0912195	0.00697406	9.30037e-42	171.082
rs1077835	15	58723426	G	0.219721	0.119876	0.00456905	1.69824e-157	688.355
rs112001035	17	66823805	A	0.059725	-0.0527422	0.00813	2.80001e-10	42.0858
rs112495680	6	34223098	G	0.133419	-0.0356676	0.00558266	1.29999e-10	40.8193
rs11671872	19	11265020	A	0.412466	0.0250187	0.00386749	1.6e-10	41.8477
rs117687565	18	47147524	T	0.012015	0.12845	0.017971	3.19963e-12	51.0886
rs11789603	9	107647019	T	0.108813	0.059128	0.00608504	2.09991e-21	94.419
rs1260326	2	27730940	C	0.603982	-0.0388803	0.00386321	5.70033e-23	101.289
rs12904367	15	58547878	A	0.141255	0.0339997	0.00553299	6.4e-10	37.7599
rs12976739	19	8461663	A	0.396152	0.0256089	0.00388249	7.50067e-12	43.5072
rs12977604	19	45442528	G	0.499958	0.045962	0.00402901	2.19989e-31	130.137
rs13107325	4	103188709	T	0.074284	-0.0691371	0.00720567	3.19963e-23	92.0606
rs1321257	1	230305312	A	0.613219	0.0471615	0.00387787	2.80027e-35	147.907
rs139915535	8	19766233	G	0.018003	-0.119137	0.0142572	2.09991e-18	69.8272
rs148063610	10	45998984	C	0.763377	-0.0348625	0.00454019	1e-14	58.9616
rs15285	8	19824667	T	0.286536	0.0818847	0.00418142	8.60003e-87	383.493
rs174578	11	61605499	A	0.350972	-0.0418608	0.00395264	3.59998e-28	112.161
rs17696736	12	112486818	G	0.430239	-0.018647	0.003821	4.90004e-08	23.8157
rs1800961	20	43042364	T	0.030197	-0.12264	0.0110415	3.40017e-28	123.37
rs193084249	1	26987646	G	0.023362	-0.0967772	0.0127715	2.90001e-14	57.4199
rs2043085	15	58680954	C	0.61268	-0.109937	0.00387605	5.90201e-181	804.468
rs2066714	9	107586753	C	0.128934	0.0367003	0.00561927	1e-11	42.6559
rs2176040	2	227092802	G	0.646743	-0.0294126	0.00394465	1.59993e-15	55.5968
rs2236252	20	17597531	T	0.167034	-0.0307677	0.00506121	3.69999e-10	36.9557
rs2298428	22	21982892	T	0.182554	-0.0407307	0.00489623	1.99986e-17	69.2022
rs235314	21	46271452	T	0.532685	-0.0208265	0.00378849	4.79999e-08	30.2204
rs2494748	14	105258892	T	0.616244	-0.0222741	0.00389388	1.79999e-09	32.7217
rs2642438	1	220970028	G	0.703836	0.0356997	0.00413949	8.30042e-19	74.3765
rs267738	1	150940625	G	0.219647	0.0337148	0.00456104	1.20005e-14	54.6403
rs2737214	8	116624987	G	0.558518	0.0343437	0.00383632	1.99986e-18	80.1428
rs2740488	9	107661742	C	0.265313	-0.0501257	0.00429275	1.10002e-32	136.348
rs2781752	19	54819630	A	0.318159	0.0266432	0.00409164	4.19952e-12	42.4012
rs2792735	10	113921825	A	0.720334	-0.0403616	0.00421006	5.90065e-23	91.9095
rs2925979	16	81534790	C	0.69893	0.0299799	0.00410879	1.39991e-14	53.2393
rs35135293	2	20363666	T	0.516746	-0.0286024	0.0037984	1.50003e-14	56.7027
rs35184771	11	47475189	T	0.352775	-0.036632	0.00394612	3.10027e-20	86.1749
rs36057735	6	31319923	G	0.199037	-0.0356608	0.00473558	5.00035e-14	56.7069
rs3735687	7	1066297	G	0.42282	-0.0231436	0.00384252	7.10003e-09	36.2768
rs3764261	16	56993324	A	0.324423	0.173869	0.00402868	1e-200	1862.6
rs3768321	1	40035928	T	0.19653	-0.0407124	0.00476389	7.00003e-19	73.0348
rs4239651	20	46340596	C	0.794244	0.0364361	0.00467909	6.09958e-16	60.6375
rs4240624	8	9184231	A	0.909226	0.10037	0.00658273	4.00037e-53	232.485
rs4759375	12	123796238	T	0.084878	0.0402304	0.00696442	2.19999e-08	33.3687
rs4969141	17	76391653	T	0.489523	0.0209724	0.00379237	2.19999e-08	30.5826
rs4986970	16	67976320	T	0.033916	-0.0738551	0.0104562	3.10027e-13	49.89
rs559355	11	75451281	T	0.157985	-0.0629938	0.00519717	6.59933e-34	146.914
rs583104	1	109821307	T	0.773381	-0.0282516	0.00450847	1.09999e-10	39.267
rs59347135	8	19750044	G	0.045804	-0.0636132	0.00929643	6.4998e-12	46.8233
rs60847460	10	113983758	T	0.143326	-0.0375834	0.00541482	7.19946e-12	48.1753
rs61805076	1	182154990	C	0.334061	-0.0261245	0.00400223	2.60016e-11	42.6081
rs61941676	12	125324798	A	0.127214	-0.0553923	0.00581321	7.39946e-22	90.796
rs62101704	18	47134250	A	0.013683	-0.090652	0.0165612	1.2e-08	29.962
rs625145	11	116727936	T	0.188126	0.0738089	0.00483169	4.79954e-56	233.356
rs638714	1	62906489	T	0.345931	-0.0457692	0.00398618	2.09991e-31	131.836
rs6606717	12	109873227	C	0.523163	0.0305316	0.00377624	2.70023e-16	65.3702
rs676210	2	21231524	A	0.205765	0.0563524	0.0046608	8.19974e-33	146.185
rs686030	9	15304782	A	0.859547	0.0439629	0.00544348	1.99986e-16	65.2258
rs72836561	17	41926126	T	0.031483	-0.127577	0.0108251	1.50003e-33	138.893
rs737338	19	11347657	T	0.035188	-0.118196	0.0102606	1.9002e-32	132.697
rs7388248	8	144305353	C	0.27689	0.0278722	0.00424161	2.49977e-11	43.1798
rs75911530	16	57049137	A	0.032886	-0.139409	0.0111229	5.10035e-38	157.089
rs7810507	7	130437476	A	0.281086	-0.0232741	0.00420135	2.1e-08	30.688
rs7956099	12	103556109	C	0.474977	-0.0224185	0.00380358	1.40001e-09	34.7399
rs8058512	16	57151796	T	0.72404	-0.0239049	0.00423367	1.89998e-08	31.8816
rs838876	12	125259888	G	0.681444	-0.0380492	0.00411307	2.29985e-22	85.5774
rs9304381	18	47158234	T	0.818411	0.0937144	0.00490561	2.70023e-83	364.944
rs941507	14	24759319	C	0.460822	-0.0203483	0.00380192	1.89998e-08	28.6451
rs9471972	6	42915021	A	0.53618	0.0228491	0.00378923	2.80001e-09	36.361
rs9491697	6	127456122	G	0.463611	-0.0210119	0.00380697	3.2e-08	30.4629
rs967645	17	26713970	T	0.516501	-0.0275007	0.00377934	2.19989e-12	52.9487
rs9884390	4	69373407	C	0.234045	0.0249437	0.00451725	6.69993e-09	30.4911
Abbreviations: SNP, single-nucleotide polymorphisms；Chr, chromosome; Pos, position

## Sheet: Table S8
Table S8. Genetic variants that were used as instruments for apolipoprotein B
SNP	Chr	Pos	Effect Allele	Effect Allele Frequency	Beta	SE	P value	F
rs10096633	8	19830921	T	0.123912	-0.0399066	0.00625157	3.50026e-11	40.7485
rs102275	11	61557803	C	0.349784	-0.0393977	0.00431288	5.19996e-21	83.4463
rs10260606	7	44584551	C	0.182659	0.0326945	0.00532662	2.39999e-10	37.6744
rs10410835	19	45358353	C	0.523084	0.0500465	0.00417311	1.10002e-34	143.823
rs10504255	8	59398461	A	0.662963	-0.0265725	0.0043792	1.09999e-10	36.8193
rs1065853	19	45413233	T	0.080584	-0.450878	0.00759207	1e-200	3526.94
rs1081105	19	45412955	C	0.027622	0.167529	0.0125886	8.10028e-42	177.103
rs10842724	12	9172646	C	0.412905	0.0243935	0.00420531	4.60002e-08	33.6475
rs111278137	19	45215081	A	0.021615	-0.113569	0.0146505	2.80027e-14	60.0917
rs11206517	1	55526428	G	0.033009	0.0941849	0.0115436	2.90001e-16	66.5702
rs112875651	8	126506694	A	0.392383	-0.0666955	0.00428309	4.19952e-58	242.482
rs115478735	9	136149711	T	0.18331	0.0564133	0.00533528	4.19952e-27	111.802
rs115740542	6	26123502	C	0.073599	-0.0489562	0.007935	1.09999e-09	38.0646
rs11601507	11	5701074	A	0.069166	0.0406972	0.0080349	4.09996e-08	25.6548
rs12151108	19	11197261	A	0.119677	-0.158559	0.00633566	5.29663e-141	626.323
rs12740374	1	109817590	T	0.221059	-0.115805	0.00496122	1.69824e-122	544.851
rs12804228	11	126260684	G	0.084719	0.0563956	0.00746469	2.49977e-13	57.0778
rs12916	5	74656539	C	0.400342	0.0592854	0.00421018	5.10035e-46	198.287
rs1293261	1	25713234	T	0.525195	0.0249194	0.00412416	3.69999e-10	36.5094
rs1499279	5	52106278	G	0.04162	-0.0587026	0.0103646	4.39997e-08	32.0782
rs1500188	5	122827953	G	0.450398	-0.0228087	0.00415328	1.6e-08	30.1591
rs1883711	20	39179822	C	0.0312	0.10699	0.0121173	1.29987e-19	77.9605
rs2107449	7	21488929	G	0.379853	0.0219338	0.00425634	4.90004e-08	26.5555
rs247616	16	56989590	T	0.32471	-0.0563411	0.00440896	4.10015e-37	163.297
rs2495477	1	55518467	G	0.393807	-0.0325954	0.00430629	1.10002e-14	57.2936
rs2569550	19	11228745	C	0.593316	0.0360741	0.00420374	2.70023e-17	73.6409
rs261290	15	58678720	C	0.654642	-0.0536178	0.00434758	5.10035e-36	152.098
rs2618566	20	17844684	T	0.660287	-0.0239549	0.0043551	3.09999e-09	30.2547
rs2737245	8	116658583	T	0.278598	-0.0274756	0.00461044	4e-09	35.5148
rs28807203	19	45173951	C	0.049209	-0.11874	0.00955892	5.00035e-36	154.304
rs34042070	16	72101525	G	0.18698	0.0450484	0.0053106	5.79963e-18	71.9568
rs35596121	13	32947133	C	0.712157	0.0269396	0.00472179	3.40001e-09	32.5513
rs3777411	6	160476945	T	0.150744	-0.0487347	0.00576481	1.59993e-17	71.4672
rs4299376	2	44072576	T	0.676279	-0.0479627	0.00441651	5.10035e-28	117.937
rs4665972	2	27598097	C	0.604608	-0.0377519	0.00424124	1.69981e-19	79.2304
rs4704834	5	156443066	G	0.644037	0.045538	0.00430187	2.49977e-26	112.056
rs4935356	6	32412388	A	0.244148	0.0314433	0.00508289	1.89998e-09	38.2679
rs553427	1	234852760	T	0.517038	0.0309865	0.00412434	8.00018e-15	56.4464
rs55714927	17	7080316	T	0.191001	-0.0284884	0.00524506	2.69998e-08	29.5009
rs56325564	17	45766771	A	0.482712	0.033061	0.00415564	2.29985e-16	63.2931
rs58542926	19	19379549	T	0.074402	-0.114404	0.00784686	1.10002e-47	212.564
rs633695	15	58725839	G	0.29236	0.040241	0.00455195	1.10002e-17	78.1524
rs653178	12	112007756	T	0.51605	0.0240429	0.00413175	4.09996e-09	33.8615
rs6601299	8	9184691	C	0.899273	0.0392362	0.00686012	4.79999e-09	32.7123
rs6602909	13	114551993	C	0.328949	0.0266122	0.0043942	6.4e-10	36.6777
rs6920309	6	16134247	T	0.456844	-0.0246427	0.00415297	3.79997e-09	35.2094
rs693	2	21232195	A	0.520903	0.0881127	0.00412539	2.30144e-105	456.191
rs72631343	17	67191270	G	0.129021	-0.0437881	0.00615447	2.99985e-13	50.621
rs72694391	14	24874026	C	0.482099	0.0245627	0.00413924	8.60003e-10	35.2136
rs72848251	6	32601288	A	0.19466	0.0515684	0.00534664	5.50047e-20	93.0262
rs7534572	1	62999675	G	0.647484	0.0423139	0.0043099	1.59993e-24	96.3899
rs7610507	3	136538191	G	0.786511	0.0283053	0.00504235	1.6e-08	31.5115
rs7707394	5	74472939	A	0.357078	0.0381423	0.00429682	1.20005e-18	78.7988
rs8103315	19	45254168	A	0.135789	0.0489447	0.00618423	1.29987e-16	62.6383
rs9616847	22	50868669	T	0.388281	0.0244091	0.00425162	1.89998e-08	32.9606
rs964184	11	116648917	C	0.867255	-0.0761792	0.00607905	1.69981e-38	157.037
Abbreviations: SNP, single-nucleotide polymorphisms；Chr, chromosome; Pos, position

## Sheet: Table S9
Table S9. Characteristics of lipid-lowering genetics variants in target genes
Primary Pharmacological Action	SNP	Effect Allele	Non-effect Allele	Effect Allele Frequency#	Beta	SE	P Value	F
Reduced LDL-C	HMGCR
	rs10515198	A	G	0.1029	0.0599	0.0061	5.98963e-22	96.426
	rs12173076	G	T	0.1227	0.0654	0.0056	2.33024e-27	136.389
	rs12916	C	T	0.4314	0.0733	0.0038	7.79112e-78	372.084
	rs3857388	C	T	0.128	0.0421	0.0059	2.2009e-11	50.9167
	rs7711235	G	A	0.2678	0.0375	0.0063	4.99701e-10	35.4308
	NPC1L1
	rs2073547	G	A	0.1939	0.0485	0.0049	1.92309e-21	97.9696
	rs217386	A	G	0.4077	-0.0363	0.0038	1.20393e-19	91.2528
	PCSK9
	rs10493176	G	T	0.1148	-0.0776	0.0102	2.53513e-14	57.8793
	rs11206510	C	T	0.1544	-0.0831	0.005	2.38013e-53	276.224
	rs11206514	A	C	0.6108	0.0507	0.0041	9.94947e-33	152.914
	rs11583974	A	G	0.03034	0.0646	0.0117	3.95103e-09	30.4855
	rs11591147	T	G	0.01715	-0.497	0.018	8.57038e-143	762.373
	rs12067569	A	G	0.0343	0.0885	0.01	1.96607e-17	78.3225
	rs2479394	A	G	0.715	-0.0386	0.0041	1.58416e-19	88.6353
	rs2479409	A	G	0.6675	-0.0642	0.0041	2.51478e-50	245.19
	rs2495477	G	A		-0.064	0.0054	7.2845e-30	140.466
	rs572512	T	C	0.3456	0.0478	0.0047	5.30884e-26	103.433
	rs585131	T	C	0.8153	0.0637	0.005	2.69898e-35	162.308
	APOB
	rs113588790	T	C	0.02375	0.0895	0.0144	3.93496e-09	38.6297
	rs11685356	T	C	0.2296	0.0517	0.0042	1.21199e-31	151.524
	rs12691202	T	C	0.05145	-0.0966	0.0114	8.22243e-19	71.8033
	rs12720796	C	A	0.02243	0.0909	0.0141	1.68e-10	41.5613
	rs12720842	C	T	0.02111	0.0993	0.0116	1.87715e-15	73.2795
	rs1367117	A	G	0.2876	0.1186	0.004	9.48418e-183	879.122
	rs17398765	G	A	0.0686	0.0916	0.0076	3.53671e-32	145.266
	rs3791981	G	A	0.1201	-0.0939	0.0067	2.03376e-41	196.418
	rs4665788	C	T	0.7744	-0.0667	0.0042	1.11712e-52	252.205
	rs515135	C	T	0.7823	0.1394	0.0048	1.08893e-178	843.418
	rs533617	C	T	0.04881	-0.1405	0.0098	9.6272e-45	205.542
	rs6725189	T	G	0.2348	-0.0604	0.0045	5.62859e-40	180.156
	rs6754295	G	T	0.2586	-0.0628	0.0042	1.63983e-47	223.574
	rs6756743	T	C	0.04222	0.0553	0.0092	4.96798e-09	36.1306
	rs7567653	A	G	0.03694	-0.1145	0.0112	3.36822e-26	104.514
	ABCG5/ABCG8*
	rs10208987	G	T	0.08971	-0.0486	0.0068	2.35885e-12	51.0804
	rs1025447	C	T	0.1583	0.0418	0.0048	3.78181e-16	75.8351
	rs17424122	A	T	0.06596	0.0645	0.0091	5.40256e-12	50.2385
	rs4148177	A	G	0.4327	-0.0365	0.0051	1.15213e-11	51.2207
	rs4148218	A	G	0.1913	-0.0441	0.0047	6.75927e-21	88.0403
	rs4953023	A	G	0.08443	-0.1313	0.0074	1.72584e-66	314.823
	rs6544713	C	T	0.7058	-0.0806	0.0041	4.84284e-83	386.458
	LDLR
	rs12052058	T	G	0.248	-0.075	0.0043	9.66496e-62	304.218
	rs12983316	G	A	0.1689	0.0514	0.0052	7.44389e-22	97.7056
	rs1799898	T	C	0.1504	-0.0333	0.0054	1.962e-09	38.0278
	rs2738464	C	G	0.8747	0.0422	0.0061	2.72703e-10	47.8592
	rs3786721	C	T	0.5383	-0.0468	0.0038	2.89001e-31	151.679
	rs379309	T	C	0.4974	-0.0313	0.0039	1.39091e-13	64.4109
	rs5742911	G	A	0.2678	-0.0606	0.0057	4.82948e-24	113.03
	rs6511720	T	G	0.09763	-0.2209	0.0061	1e-200	1311.39
	rs688	T	C	0.4472	0.054	0.0037	1.01088e-43	213.002
	rs7251031	G	T	0.2889	0.0456	0.0046	6.23591e-23	98.2684
	rs73015030	A	G	0.02507	-0.1517	0.0148	2.61577e-22	105.062
	rs892114	G	A	0.7731	-0.0353	0.0047	7.62957e-13	56.4097
Reduced TG	ANGPTL3
	rs12749263	C	T	0.2573	0.0306	0.0039	2.55094e-15	61.5621
	rs13375691	T	C	0.06728	-0.0485	0.0058	2.53688e-16	69.9242
	rs4587594	A	G	0.31	-0.0694	0.0035	3.50268e-82	393.172
	APOC3
	rs11216164	A	G	0.3602	-0.0335	0.0036	2.12422e-17	86.5934
	rs12294259	T	C	0.05937	0.219	0.0069	1.79061e-200	1007.37
	rs1263167	G	A	0.1807	-0.0423	0.0049	5.59242e-17	74.5227
	rs1729410	C	G	0.4301	-0.0362	0.0035	9.19179e-25	106.975
	rs180326	T	G	0.6372	-0.0839	0.0036	6.26614e-108	543.149
	rs2075292	T	G	0.8509	-0.1026	0.005	6.42392e-86	421.07
	rs2187126	G	A	0.05409	-0.0543	0.0069	2.90269e-15	61.9301
	rs4417316	T	C	0.09103	-0.0475	0.0054	5.39759e-19	77.3748
	rs5110	A	C	0.06464	0.156	0.0124	2.13698e-34	158.273
	rs7943309	A	G	0.03958	-0.0605	0.0087	1.15505e-11	48.3584
	rs888246	T	C	0.08179	0.0707	0.0058	8.98669e-31	148.588
	rs9326246	G	C	0.90633	-0.2185	0.0064	1e-200	1165.58
	LPL
	rs117604010	A	G	0.01979	-0.1371	0.017	3.11172e-15	65.0395
	rs117910839	A	T	0.03694	-0.1365	0.0141	7.07131e-20	93.7189
	rs12678919	G	A	0.1214	-0.1702	0.0056	1.8197e-199	923.726
	rs1441771	T	C	0.1636	-0.0669	0.0043	1.60509e-50	242.056
	rs1534649	T	G	0.4485	-0.028	0.0035	1.74502e-15	64
	rs1899351	A	G	0.01319	0.1236	0.0156	2.04503e-12	62.7751
	rs283	T	C	0.2348	0.037	0.0044	1.70412e-16	70.7128
	rs301	C	T	0.4274	-0.1089	0.0039	1.86209e-167	779.698
	rs4557718	C	T	0.1266	0.0578	0.0059	3.26437e-24	95.9736
	rs4922116	A	G	0.1478	-0.0435	0.0044	8.45668e-24	97.7402
	rs4922119	T	C	0.4499	-0.0708	0.0034	1.66994e-95	433.619
	rs6586872	G	A	0.7441	0.0339	0.0038	4.08602e-19	79.5852
	rs7003579	C	T	0.785	-0.0255	0.004	4.71596e-10	40.6406
	rs7016529	C	T	0.01319	0.1911	0.014	3.57026e-35	186.322
	rs894210	A	G	0.5646	-0.0671	0.0033	2.93968e-89	413.444
Elevated HDL-C	CETP
	rs11076174	C	T	0.1042	-0.1797	0.0075	2.28034e-127	574.082
	rs1138429	T	A	0.09763	-0.1156	0.0065	9.52138e-66	316.293
	rs117040820	T	C	0.01319	0.1812	0.0216	2.231e-14	70.3735
	rs12446515	T	C	0.2942	0.2506	0.0051	1e-200	2414.47
	rs12446867	T	G	0.2573	-0.0344	0.0042	1.83105e-16	67.0839
	rs12597002	A	C	0.2757	-0.0849	0.0039	1.1298e-102	473.899
	rs12708967	C	T	0.1966	-0.1939	0.0047	1e-200	1702
	rs12720917	C	T	0.1412	0.0976	0.0055	5.88979e-68	314.901
	rs12928552	G	A	0.04222	0.0498	0.0077	2.169e-09	41.829
	rs12934552	G	A	0.1266	-0.0541	0.0054	8.70763e-24	100.371
	rs13306677	A	G	0.09894	0.09	0.0057	1.35207e-50	249.307
	rs150348	C	A	0.628	-0.0232	0.0035	7.40798e-10	43.938
	rs17370142	T	G	0.1161	0.0342	0.0059	1.18796e-11	33.6007
	rs1875236	A	G	0.09763	0.059	0.0065	1.44511e-18	82.3905
	rs1991515	T	C	0.4565	0.0225	0.0037	5.62199e-10	36.9795
	rs247615	G	A	0.219	-0.0764	0.0044	2.93495e-62	301.496
	rs289714	A	G	0.7942	0.2143	0.005	1e-200	1836.98
	rs289719	C	T	0.6715	-0.1129	0.0039	5.37032e-173	838.028
	rs289723	A	C	0.252	-0.022	0.0038	4.07897e-09	33.518
	rs289726	C	T	0.6478	-0.0364	0.0037	1.26999e-22	96.7831
	rs289745	A	C	0.6029	0.0276	0.0041	2.27982e-20	45.3159
	rs289748	G	A	0.4842	-0.0387	0.005	6.62827e-17	59.9076
	rs289751	A	G	0.95646	-0.103	0.0103	8.81455e-25	100
	rs291040	C	T	0.3377	-0.0305	0.0037	8.20918e-17	67.9511
	rs3794650	C	T	0.1662	-0.0687	0.005	9.84011e-41	188.788
	rs3829502	A	G	0.3945	0.0482	0.0051	1.45613e-20	89.321
	rs4329913	C	T	0.7691	0.0405	0.0057	1.40508e-11	50.4848
	rs5880	C	G	0.05937	-0.3071	0.009	1e-200	1164.33
	rs5883	T	C	0.06069	0.1153	0.0084	1.75711e-31	188.408
	rs7198642	G	T	0.1675	0.0352	0.0043	3.06196e-14	67.0114
	rs7204290	A	G	0.3021	-0.0302	0.0038	1.47911e-14	63.1607
	rs7499911	G	A	0.06464	0.06	0.0111	1.25701e-08	29.2184
	rs9938160	C	T	0.252	0.0599	0.0053	3.1703e-25	127.733
	rs9989419	G	A	0.595	0.1473	0.0036	1e-200	1674.17
Abbreviations: SNP, single-nucleotide polymorphisms；Chr, chromosome; Pos, position

## Sheet: Table S10
Table S10. Statistical power estimates for drug-target MR analyses
Drug Target	Lipid	R2	OR=0.5		OR=0.7		OR=0.9*		OR=1.2		OR=1.5
			Power (Choquet)	Power (Finngen)	Power (Choquet)	Power (Finngen)	Power (Choquet)	Power (Finngen)	Power (Choquet)	Power (Finngen)	Power (Choquet)	Power (Finngen)
HMGCR	LDL-C	0.00398813	1	0.84	0.89	0.41	0.18	0.09	0.54	0.2	1	0.8
NPC1L1	LDL-C	0.00109267	0.81	0.34	0.39	0.15	0.09	0.06	0.19	0.09	0.76	0.31
PCSK9	LDL-C	0.0120958	1	1	1	0.86	0.45	0.17	0.95	0.5	1	1
APOB	LDL-C	0.0198342	1	1	1	0.97	0.65	0.25	1	0.71	1	1
ABCG5/ABCG8	LDL-C	0.00587093	1	0.95	0.97	0.56	0.25	0.11	0.71	0.28	1	0.92
LDLR	LDL-C	0.014964	1	1	1	0.92	0.53	0.2	0.98	0.59	1	1
ANGPTL3	TG	0.00302587	1	0.72	0.79	0.33	0.15	0.08	0.44	0.17	0.99	0.68
APOC3	TG	0.0224345	1	1	1	0.98	0.7	0.27	1	0.76	1	1
LPL	TG	0.0210177	1	1	1	0.98	0.67	0.26	1	0.74	1	1
CETP	HDL	0.0776576	1	1	1	1	1	0.72	1	1	1	1
Abbreviations: OR, odds ratio; LDL-C, low density lipoprotein cholesterol); HDL-C ,high density lipoprotein cholesterol; TG ,triglyceride; SNP, single-nucleotide polymorphisms；CETP, cholesteryl ester transfer protein ; HMGCR, HMG-CoA reductase; NPC1L1, Niemann-Pick C1-like protein 1; PCSK9, proprotein convertase subtilisin/kexin type 9; APOB, Apolipoprotein B-100; ABCG5, ATP Binding Cassette Subf…

[truncated: 9 more sheets: Table S11, Table S12, Table S13, Table S14, Table S15, Table S16, Table S17, Table S18, Table S19]
